# Supplementary material for: MicroRNA profiles for different tissues from calves challenged with Mycoplasma bovis or challenged with Mycoplasma bovis and bovine viral diarrhea virus
Source: PLoS One. 2022 Jul 21;17(7):e0271581. doi: 10.1371/journal.pone.0271581 (PMC9302808; doi:10.1371/journal.pone.0271581)
Supplement: S1 Table — (XLSX) [file pone.0271581.s001.xlsx]

## Sheet: Supplementary Table 1
Supplementary Table 1. Total number of copies by tissue for each miRNA.
miRNA	SER	WBC	LIV	MLN	TBLN	SPL	THY	TOTAL
bta_let_7a_3p	108	27598	5957	17995	14267	11772	18415	96112
bta_let_7a_5p	15926	808572	1428318	4952545	3521427	3617753	3715755	18060296
bta_let_7b	76898	224399	260266	1092781	772242	871156	763477	4061219
bta_let_7c	5465	25195	101242	338398	308407	363116	624478	1766301
bta_let_7d	423	86744	29861	154249	101128	112563	159086	644054
bta_let_7e	50	3359	48726	189064	151228	161226	81419	635072
bta_let_7f	6659	821009	3958764	14785774	11326225	10237004	15860874	56996309
bta_let_7g	6286	670508	1218718	4514670	3389212	3777824	5259794	18837012
bta_let_7i	23242	5047245	1408791	9323445	8508601	6566162	13401914	44279400
bta_miR_1	142	106	122922	342674	778215	2822086	798286	4864431
bta_miR_100	7038	18246	539382	404128	380502	663414	4544255	6556965
bta_miR_101	9949	1018517	6380006	10122819	7539382	5042952	8083291	38196916
bta_miR_103	1257	1365257	528906	2752746	3048837	2940518	6323132	16960653
bta_miR_106a	0	1189	1130	49531	38501	14946	191379	296676
bta_miR_106b	101	21492	18520	282170	160786	99429	483138	1065636
bta_miR_107	247	17893	21057	102945	77577	65739	122638	408096
bta_miR_10a	8114	39209	121361	1247687	433686	625108	283693	2758858
bta_miR_10b	44164	8101	40136	6042894	7145203	908926	1952386	16141810
bta_miR_1197	0	799	281	419	278	1222	429	3428
bta_miR_122	798980	5283	10707536	4540	4596	2749	16226	11539910
bta_miR_1246	35196	987	206	16435	5875	1688	4596	64983
bta_miR_1248	14	1184	397	692	502	293	2824	5906
bta_miR_1249	21	3101	436	1978	1235	1146	2906	10823
bta_miR_125a	1433	7273	48541	186264	211721	174537	142931	772700
bta_miR_125b	4364	342629	242596	377640	612615	684972	1648235	3913051
bta_miR_126_3p	4765	3164	1000239	3500295	3095270	1662798	1445606	10712137
bta_miR_126_5p	75	9	38399	211900	122185	53969	60842	487379
bta_miR_1260b	17	3869	5386	12202	7372	5815	8082	42743
bta_miR_127	13060	609194	474220	538841	453851	1781160	471240	4341566
bta_miR_1271	852	68961	5481	49260	33332	31354	55205	244445
bta_miR_128	59418	3057179	20631	222606	117744	112762	5069453	8659793
bta_miR_129	1922	2592	782	15087	11434	11828	6891	50536
bta_miR_129_3p	0	370	123	1217	792	1671	660	4833
bta_miR_129_5p	1922	2592	782	15087	11434	11828	6891	50536
bta_miR_1291	7	254	252	895	767	479	1831	4485
bta_miR_1296	38	2997	555	1044	902	917	1703	8156
bta_miR_1306	405	142172	693	3853	3171	4184	6855	161333
bta_miR_1307	12357	129895	7270	19156	15398	14486	28910	227472
bta_miR_130a	22	29	2192	20090	14633	16148	21139	74253
bta_miR_130b	61	5413	173	4048	2924	2101	24673	39393
bta_miR_132	37	1158	233	4135	1515	1148	4671	12897
bta_miR_133a	412	43	4378	11096	19858	96500	29950	162237
bta_miR_133b	30	4	153	597	876	4144	2246	8050
bta_miR_134	217	9719	3425	4231	4041	17343	7204	46180
bta_miR_1343_3p	4233	91775	740	3635	2972	2637	4865	110857
bta_miR_135a	0	3	142	854	648	4046	695	6388
bta_miR_136	11	1283	6412	7739	5812	39449	12397	73103
bta_miR_138	3	89	317	16447	11008	12285	4238	44387
bta_miR_1388_3p	13	334	837	7699	5280	6111	3488	23762
bta_miR_1388_5p	770	4499	3543	37106	34839	28156	17822	126735
bta_miR_139	1119	20136	71043	143943	105394	94123	44818	480576
bta_miR_140	211087	1796870	306058	1208729	1219284	767113	2199348	7708489
bta_miR_141	41	15	922	758	372	282	37128	39518
bta_miR_142_3p	34	114152	9105	567166	271350	189050	644588	1795445
bta_miR_142_5p	2492	1377422	29755	231881	147266	107545	220608	2116969
bta_miR_143	18680	7100	7820532	38985779	38393592	73449643	14575300	173250626
bta_miR_144	19	49422	755	688	924	33690	1467	86965
bta_miR_145	256	2091	546543	3072775	3100843	5638345	1344938	13705791
bta_miR_1468	14678	358911	3690	29438	27550	17862	19699	471828
bta_miR_146a	25	1020	63791	820904	504381	847384	447586	2685091
bta_miR_146b	996	67793	15366	355340	269998	108751	202473	1020717
bta_miR_147	2263	2207	1095	7161	5148	4316	3256	25446
bta_miR_148a	529808	6133515	13908876	31279878	23252342	13842096	16332479	105278994
bta_miR_148b	3368	338369	194978	906230	719852	611183	1042256	3816236
bta_miR_149_5p	477	815	706	1802	1580	2038	8875	16293
bta_miR_150	2425	447820	7704	1357996	640361	150336	278787	2885429
bta_miR_151_3p	151953	5971372	110902	719494	613492	533400	2972998	11073611
bta_miR_151_5p	24	20716	9715	88004	52546	41664	262144	474813
bta_miR_152	1417	4011	557683	421856	493678	431660	277681	2187986
bta_miR_153	0	35	49	602	388	325	1152	2551
bta_miR_154b	90	16208	1419	2210	1717	7508	2907	32059
bta_miR_154c	988	44050	6739	4853	6048	24658	5795	93131
bta_miR_155	593	13660	15098	936300	685127	138885	744930	2534593
bta_miR_15a	37	3102	5938	52566	33083	24990	103454	223170
bta_miR_15b	73	56684	3352	78063	48414	31940	218125	436651
bta_miR_16a	221	50695	55680	663915	414545	305290	993681	2484027
bta_miR_16b	340	65709	29496	528536	307722	222431	1120299	2274533
bta_miR_17_3p	0	1286	249	3174	2418	1454	5990	14571
bta_miR_17_5p	238	79137	31956	281833	259634	148672	962211	1763681
bta_miR_181a	15478	238987	132286	2256808	1519992	1543855	16094859	21802265
bta_miR_181b	3079	46925	21095	282506	204233	170422	2284116	3012376
bta_miR_181c	0	27	305	4352	2545	2271	22316	31816
bta_miR_181d	47	599	2141	17492	12928	11227	215788	260222
bta_miR_182	14	402	15754	78601	46511	4975	360768	507025
bta_miR_183	137	44	2669	12421	5969	695	56605	78540
bta_miR_1839	792	42146	33032	186686	141201	128556	199275	731688
bta_miR_1842	86	1212	43	274	185	239	441	2480
bta_miR_185	1995	2014837	61167	103112	85300	201506	87066	2554983
bta_miR_186	3900	496267	130562	525728	374231	354366	623992	2509046
bta_miR_187	12	942	12	149	132	220	1564	3031
bta_miR_188	4	26	109	1567	1334	483	791	4314
bta_miR_18a	44	2482	858	18916	11778	7837	40191	82106
bta_miR_18b	0	57	38	2068	995	441	4141	7740
bta_miR_190a	0	4	195	3068	1979	1601	5761	12608
bta_miR_191	19111	6452372	204526	2764268	1719969	1621715	4521955	17303916
bta_miR_192	126016	445088	7094530	612928	436867	344325	841968	9901722
bta_miR_193a_3p	3	10	808	1276	933	2072	956	6058
bta_miR_193a_5p	4243	490	3046	2799	3889	4738	2455	21660
bta_miR_193b	305	2691	15603	6800	6120	7724	3788	43031
bta_miR_194	6930	66554	2575481	288881	219780	156412	363662	3677700
bta_miR_195	7	71	25631	155559	126986	116862	102997	528113
bta_miR_196a	12	3	0	9147	398	10	318	9888
bta_miR_196b	4	55	22	1727	829	212	2566	5415
bta_miR_197	408	218879	3187	26582	18707	14556	26945	309264
bta_miR_199a_3p	7830	247547	949226	3196341	2851229	1790176	1562593	10604942
bta_miR_199a_5p	798	4151	425740	1891947	1890420	1380943	1092733	6686732
bta_miR_199b	273	442934	165509	1258558	1224099	254778	883900	4230051
bta_miR_199c	407	16397	60385	239978	203681	104619	129972	755439
bta_miR_19a	154	13635	4867	50263	33666	28338	201495	332418
bta_miR_19b	360	86485	45538	790303	394296	217620	2113484	3648086
bta_miR_200a	3649	3	54489	993	789	446	407935	468304
bta_miR_200b	660	57	33715	301	285	319	77991	113328
bta_miR_200c	799	472	6427	2244	2113	1445	176060	189560
bta_miR_204	198	15915	25895	6638	7606	2546	52049	110847
bta_miR_205	231	217	0	2	8	14	317977	318449
bta_miR_206	992	39	88	237	384	1696	16797	20233
bta_miR_20a	188	43514	98712	664968	641205	353588	2080202	3882377
bta_miR_20b	24	1544	982	52870	38953	16477	207726	318576
bta_miR_21_3p	13	60	291	3083	1661	1146	1672	7926
bta_miR_21_5p	34619	1422624	10086458	50449127	37078062	35060426	33352178	167483494
bta_miR_210	300	1927	7983	18220	13601	8839	50834	101704
bta_miR_211	26	1083	1218	377	426	105	2054	5289
bta_miR_214	900	102	14425	56807	49951	48659	30752	201596
bta_miR_215	36544	18716	67463	48505	40201	35385	60004	306818
bta_miR_217	1	7	18	452	166	341	1017	2002
bta_miR_218	646	7243	19162	497881	205727	490031	534799	1755489
bta_miR_22_3p	22211	32877	68477	70316	59689	63263	54811	371644
bta_miR_22_5p	237	1104	2027	3721	2602	3202	2598	15491
bta_miR_221	4641	94062	11096	219723	137178	66530	173549	706779
bta_miR_222	4769	143102	5076	100138	75991	30928	94278	454282
bta_miR_223	5434	142945	2248	11308	12429	43277	18794	236435
bta_miR_224	3807	611	12744	16920	25617	11318	25941	96958
bta_miR_2284aa	72	8876	2417	17609	10867	11385	28009	79235
bta_miR_2284ab	98	1290	822	2938	1996	2435	2214	11793
bta_miR_2284j	40	473	376	3070	1661	852	1606	8078
bta_miR_2284k	7	220	152	1004	643	498	1444	3968
bta_miR_2284m	40	460	345	2891	1552	822	1531	7641
bta_miR_2284v	26	2424	624	4429	2856	3519	9895	23773
bta_miR_2284w	90	4922	693	5075	3156	3789	5864	23589
bta_miR_2284x	6430	63971	48320	353837	237756	189478	314462	1214254
bta_miR_2284y	3167	23088	16240	89618	52804	45159	63238	293314
bta_miR_2284z	77	7107	3308	16737	11073	8876	17943	65121
bta_miR_2285aa	54	49848	3848	34328	27495	17312	44400	177285
bta_miR_2285ad	4	1311	178	981	769	464	849	4556
bta_miR_2285b	156	30724	5683	50538	40113	35400	73421	236035
bta_miR_2285c	0	2028	618	1174	857	857	2543	8077
bta_miR_2285e	15	3589	1286	2260	1746	2459	2989	14344
bta_miR_2285f	145	42372	32766	184246	117202	59863	165302	601896
bta_miR_2285g	5	19595	3876	12731	8547	6982	21065	72801
bta_miR_2285h	0	2186	87	535	537	472	668	4485
bta_miR_2285i	8	1179	293	2146	1434	1292	1254	7606
bta_miR_2285j	10	7794	292	2096	1658	1110	2048	15008
bta_miR_2285k	1448	59159	21941	340703	220670	104852	214461	963234
bta_miR_2285l	4	1421	139	746	557	352	740	3959
bta_miR_2285m	2	4255	656	7770	6214	3249	5898	28044
bta_miR_2285n	5	10085	924	9289	5559	2979	6270	35111
bta_miR_2285o	5	1899	5837	15829	11986	6432	3706	45694
bta_miR_2285p	50	4605	1237	16584	12708	9111	31568	75863
bta_miR_2285q	69	6278	651	4268	3327	2412	5075	22080
bta_miR_2285r	5	161	703	2000	1610	992	889	6360
bta_miR_2285t	153	1423	13815	55246	41952	12873	6304	131766
bta_miR_2285u	6	1847	219	1244	1102	976	1262	6656
bta_miR_2285v	19	1074	45	754	525	290	958	3665
bta_miR_2285x	2	339	283	2835	1718	1122	2270	8569
bta_miR_2299_5p	22	306	424	2622	2154	1447	3773	10748
bta_miR_2318	0	58	149	9624	7107	1964	5912	24814
bta_miR_2323	3	4042	36	378	258	400	774	5891
bta_miR_2332	1	348	1044	1186	1125	477	590	4771
bta_miR_2336	22	3240	1954	24063	15302	8108	39408	92097
bta_miR_2339	87	3376	81	368	262	187	349	4710
bta_miR_2344	0	121	48	2609	3027	761	2726	9292
bta_miR_2376	161	6540	29	323	210	247	317	7827
bta_miR_2387	153	1886	869	3505	2758	1835	3467	14473
bta_miR_2388_5p	41	6211	8	7	9	11	41	6328
bta_miR_2397_3p	7	1150	16	125	78	87	152	1615
bta_miR_2397_5p	7	1018	9	64	40	57	79	1274
bta_miR_2398	62	2392	30	99	58	87	185	2913
bta_miR_23a	8816	36695	44472	195769	189549	144414	149905	769620
bta_miR_23b_3p	1376	47817	61264	139703	138202	165118	159226	712706
bta_miR_24	32	433	1008	2477	2238	4783	3731	14702
bta_miR_24_3p	20564	137128	149475	438777	508903	525494	527651	2307992
bta_miR_2400	9	1065	19	217	172	156	198	1836
bta_miR_2408	304	6319	234	62	61	131	562	7673
bta_miR_2411_3p	10	924	380	1315	1174	460	819	5082
bta_miR_2411_5p	55	357	266	1726	1149	783	1791	6127
bta_miR_2415_3p	352	21106	106	212	125	252	245	22398
bta_miR_2419_3p	1095	74025	285	1521	785	1243	2209	81163
bta_miR_2419_5p	1436	114599	1217	11714	6580	7432	13170	156148
bta_miR_2431_3p	3	1186	124	132	186	161	148	1940
bta_miR_2440	0	496	246	1458	1196	944	831	5171
bta_miR_2447	50	1098	12	122	86	100	369	1837
bta_miR_2448_3p	228	3752	62	625	467	409	576	6119
bta_miR_2454_3p	23	2150	17	91	57	99	104	2541
bta_miR_2457	273	16749	22	131	88	263	107	17633
bta_miR_2468	0	98	497	936	637	793	1406	4367
bta_miR_2478	126	3179	4278	9785	6002	3016	4709	31095
bta_miR_2483_5p	4	126	65	1464	633	565	565	3422
bta_miR_2484	15	669	4351	27221	15925	10267	31893	90341
bta_miR_25	136663	11985276	193550	1267642	814207	716263	2066414	17180015
bta_miR_26a	18506	4928358	5999640	17572998	14927037	11803671	21883219	77133429
bta_miR_26b	287	54802	492905	1767192	1388287	1152191	1669980	6525644
bta_miR_27a_3p	4307	11074	53154	207485	157828	173149	127956	734953
bta_miR_27a_5p	354	1651	1196	11680	9937	7913	8671	41402
bta_miR_27b	7057	212961	1289165	2084645	1985137	3051662	1938845	10569472
bta_miR_28	41	4079	10546	29073	29636	33082	74881	181338
bta_miR_2903	15	1350	3	32	14	21	58	1493
bta_miR_296_3p	6557	21908	775	3191	2467	2908	5566	43372
bta_miR_296_5p	99	15722	117	900	639	556	986	19019
bta_miR_299	1	5106	744	1237	1135	4270	1846	14339
bta_miR_29a	1557	9070	101764	396947	250440	178538	252025	1190341
bta_miR_29b	46	9838	49298	653200	377696	259430	422848	1772356
bta_miR_29c	22	1082	1987	25233	14604	10676	18154	71758
bta_miR_29d_3p	19	107	338	2024	1078	440	811	4817
bta_miR_29d_5p	8	5581	1940	12231	9324	12455	11421	52960
bta_miR_301a	0	694	336	4603	3405	2767	14927	26732
bta_miR_301b	8	396	10	252	174	291	2615	3746
bta_miR_30a_5p	10996	3799	6547901	4550157	4686143	7465898	3046305	26311199
bta_miR_30b_3p	20	289	453	941	599	745	1476	4523
bta_miR_30b_5p	79	37551	83338	403937	254509	253408	471555	1504377
bta_miR_30c	909	1525583	155383	609988	552333	444973	1242478	4531647
bta_miR_30d	98908	1572513	887501	2381880	2488100	2639840	5511572	15580314
bta_miR_30e_5p	3792	138964	493362	1386371	1094823	783026	2622341	6522679
bta_miR_30f	89	7808	41982	50800	60817	122556	42428	326480
bta_miR_31	3	19	15683	2001	1880	1956	5226	26768
bta_miR_32	26	5355	17987	227807	120966	94333	214594	681068
bta_miR_320a	100930	787420	208058	1054046	863620	629584	2626792	6270450
bta_miR_323	150	19394	218	238	232	1202	713	22147
bta_miR_324	16	125	270	2733	2168	1189	4272	10773
bta_miR_326	229	4107	1553	11679	7131	8393	3965	37057
bta_miR_328	2013	140471	2707	9614	7206	7112	8848	177971
bta_miR_330	1811	31035	361	6348	5298	2979	6581	54413
bta_miR_331_3p	64	40310	7480	19132	13853	14526	18942	114307
bta_miR_331_5p	451	20570	2117	7118	4492	5344	9653	49745
bta_miR_335	5	204	1241	12078	16015	14856	12754	57153
bta_miR_338	6	104	441	7018	4347	2116	1845	15877
bta_miR_339a	2856	754592	77183	130783	88760	103248	213457	1370879
bta_miR_339b	2730	656767	29591	38471	21931	34334	36568	820392
bta_miR_340	20	57534	527	3351	2754	2541	7231	73958
bta_miR_342	496	733262	57264	739542	729949	599230	3164347	6024090
bta_miR_3431	1154	2237	19630	20473	37872	13911	39186	134463
bta_miR_3432a	28671	9906	37166	198546	198204	178120	115939	766552
bta_miR_3432b	342	189	1565	9373	8526	6575	5114	31684
bta_miR_345_3p	488	4579	2383	13452	12640	6808	6778	47128
bta_miR_345_5p	0	295	1133	8829	3568	3346	3105	20276
bta_miR_34a	0	59	11077	42077	37121	26870	42906	160110
bta_miR_34b	0	75	91	1036	1154	1604	24150	28110
bta_miR_34c	11	1385	769	7766	9774	14080	182315	216100
bta_miR_361	1465	56766	9528	44818	34653	22949	47571	217750
bta_miR_3613a	1	56	3907	15307	10240	9200	26988	65699
bta_miR_362_3p	0	26	217	5053	3949	1337	5216	15798
bta_miR_362_5p	5	1639	4798	42190	43516	19830	42359	154337
bta_miR_363	136	3871	1049	61573	32906	20136	169768	289439
bta_miR_365_3p	790	23515	84564	71955	60312	73947	33776	348859
bta_miR_365_5p	1299	486	4274	1958	1373	2085	998	12473
bta_miR_369_3p	5	304	17023	15784	10567	47638	10782	102103
bta_miR_369_5p	21	2049	491	499	469	2442	563	6534
bta_miR_370	274	11137	7402	3676	4736	23597	4924	55746
bta_miR_374a	6	1824	45895	294048	178627	116486	373010	1009896
bta_miR_374b	42	23322	112506	936910	426503	263337	733609	2496229
bta_miR_375	101584	1903	6023	1412	484	863	14583	126852
bta_miR_376b	0	209	816	3482	2424	9283	4594	20808
bta_miR_376c	0	462	712	885	695	3968	1279	8001
bta_miR_376d	0	171	297	1090	1194	2603	1695	7050
bta_miR_376e	1	2819	5042	13784	14713	46289	24123	106771
bta_miR_378	38617	409143	148407	996716	1148680	1016784	784223	4542570
bta_miR_378b	90	1149	675	2516	3972	2699	3734	14835
bta_miR_378c	1434	13829	12731	108329	108536	68790	62573	376222
bta_miR_378d	145	1219	1776	15989	12387	9158	6674	47348
bta_miR_379	568	83581	122076	139178	153020	655766	148211	1302400
bta_miR_380_3p	52	2711	7274	9788	6768	33522	9003	69118
bta_miR_381	3154	184700	53271	68543	66350	359432	122162	857612
bta_miR_382	2744	26249	3566	4292	4110	16741	4422	62124
bta_miR_3956	566	5450	327	300	284	1726	539	9192
bta_miR_3957	123	1585	316	305	233	1321	326	4209
bta_miR_409a	79	11785	12166	10810	12101	48686	13978	109605
bta_miR_410	17	701	1416	1606	1274	6023	1668	12705
bta_miR_411a	98	5093	86114	105755	92960	385779	126788	802587
bta_miR_411b	1	4370	2329	1912	1681	10812	2689	23794
bta_miR_411c_3p	2	413	1586	2010	1542	7372	2928	15853
bta_miR_411c_5p	18	10637	8064	11900	11376	74759	16877	133631
bta_miR_412	11	1976	14	36	17	110	17	2181
bta_miR_421	77	6675	1362	11017	8163	5794	15617	48705
bta_miR_423_3p	38094	5552862	44009	164241	161500	132519	309142	6402367
bta_miR_423_5p	770490	2142734	100581	464923	343098	250292	634592	4706710
bta_miR_424_3p	1113	21	213	903	625	140	486	3501
bta_miR_424_5p	1	5	7073	26918	24449	3397	13820	75663
bta_miR_425_3p	454	10255	2223	20449	11380	12383	21683	78827
bta_miR_425_5p	2041	744030	38557	419618	314200	350014	1020919	2889379
bta_miR_4286	4	581	587	1937	1000	1177	804	6090
bta_miR_429	43	2	1867	34	49	44	15872	17911
bta_miR_432	3604	26753	7733	7470	6288	26611	7653	86112
bta_miR_433	1361	29424	785	619	733	2304	524	35750
bta_miR_449a	0	0	1548	1218	1088	1129	2753	7736
bta_miR_450a	84	192	18917	73482	58785	9801	26457	187718
bta_miR_450b	121	79	34753	91299	88246	12979	34802	262279
bta_miR_451	30201	35387598	187480	98151	174175	6396510	415033	42689148
bta_miR_452	35	452	15311	16846	20845	13381	27065	93935
bta_miR_454	0	2042	1619	14558	12045	9357	43772	83393
bta_miR_455_3p	638	342	3574	19251	12692	23975	12312	72784
bta_miR_455_5p	9786	415	25554	122905	84852	181335	97386	522233
bta_miR_483	88	104	2728	2531	2604	439	1225	9719
bta_miR_484	1532	473636	4461	24084	20253	20459	28723	573148
bta_miR_485	1884	4002	230	276	451	1137	388	8368
bta_miR_486	449670	88930756	22357	20467	29134	335497	120563	89908444
bta_miR_487a	0	1547	448	666	799	2572	1176	7208
bta_miR_487b	103	3047	2464	2981	2619	15108	3063	29385
bta_miR_490	8	0	1354	183	246	1935	427	4153
bta_miR_491	7	3110	408	1631	1604	1418	2821	10999
bta_miR_493	2183	79798	14120	19672	16155	116254	18518	266700
bta_miR_494	528	164693	20799	14500	20939	99466	39359	360284
bta_miR_495	243	34793	7965	7415	6027	40305	7758	104506
bta_miR_497	15	20	6626	29659	21095	20945	14788	93148
bta_miR_499	36	1105	998	4575	2684	8602	3421	21421
bta_miR_500	2	225	4207	36053	33398	13150	33083	120118
bta_miR_502a	21	375	350	3767	2311	1037	1978	9839
bta_miR_502b	10	203	98	951	1165	752	877	4056
bta_miR_503_5p	260	14	1400	11051	11015	2204	7320	33264
bta_miR_504	362	46	380	8960	10039	4466	4273	28526
bta_miR_505	94	62557	6053	7271	5572	4701	12551	98799
bta_miR_532	11577	40573	42686	362768	338208	165021	235354	1196187
bta_miR_542_5p	2	0	126	1432	1060	173	536	3329
bta_miR_543	1613	23031	2292	960	886	5855	1012	35649
bta_miR_574	69	2752	11449	66406	47100	24648	54441	206865
bta_miR_592	0	13	946	2441	1529	9459	968	15356
bta_miR_6119_3p	0	4357	233	4863	3035	2509	4382	19379
bta_miR_6119_5p	6	16463	5583	72623	56070	47353	95988	294086
bta_miR_6120_3p	258	42381	4428	55394	43914	22430	86714	255519
bta_miR_6123	48	15337	139	1624	1143	1331	2502	22124
bta_miR_628	6	408	56	531	449	524	1005	2979
bta_miR_6517	808	44404	1137	6624	5903	4735	25638	89249
bta_miR_652	370	27157	4603	37923	26961	27108	43538	167660
bta_miR_6520	74	1183	206	1194	985	679	1927	6248
bta_miR_6522	13	1	128	3215	2637	1726	2775	10495
bta_miR_6523a	190	14042	384	2586	2072	2274	1934	23482
bta_miR_6524	79	63870	9057	85282	46200	46975	57341	308804
bta_miR_6529a	38142	133124	2014	12943	6984	12361	8624	214192
bta_miR_6531	3	179	237	1184	933	345	4267	7148
bta_miR_6536	0	698	449	3428	1847	1656	5433	13511
bta_miR_654	32	4296	568	528	385	2929	687	9425
bta_miR_655	3	2375	2186	2122	2046	9799	2728	21259
bta_miR_660	877	12484	14534	118888	124641	68016	88685	428125
bta_miR_664b	8	6583	4479	11615	7862	6736	12970	50253
bta_miR_665	62	755	155	330	375	2104	328	4109
bta_miR_671	3	355	785	4761	3532	2825	8031	20292
bta_miR_677	867	322	1225	3325	3245	1371	5763	16118
bta_miR_7	3223	864787	815615	5414240	5120300	3247065	8725327	24190557
bta_miR_708	4	15	13425	38879	59072	6649	118193	236237
bta_miR_744	3736	53884	1211	4010	3577	3586	12334	82338
bta_miR_758	12	175	573	523	511	2292	2015	6101
bta_miR_760_3p	6642	6348	170	1629	1013	1844	2082	19728
bta_miR_769	879	31621	8771	63225	47807	36666	162487	351456
bta_miR_7857	151	4159	72	527	396	223	219	5747
bta_miR_7860	199	3458	30	114	102	85	59	4047
bta_miR_7862	6	42	150	1066	719	834	957	3774
bta_miR_874	340	1783	4770	17093	17247	16326	7814	65373
bta_miR_877	115	721	409	3779	3460	2558	4582	15624
bta_miR_885	42	751	5567	2845	1937	636	561	12339
bta_miR_9_3p	3	386	124	2984	2986	1292	2310	10085
bta_miR_9_5p	7	18429	9241	101984	88800	107804	65749	392014
bta_miR_92a	72121	26566743	333657	1587447	1044277	808132	3034280	33446657
bta_miR_92b	690	14393	1024	17585	10720	6692	43648	94752
bta_miR_93	1337	265904	50904	266508	255497	221954	767023	1829127
bta_miR_95	75	75	3627	13891	14045	18938	78269	128920
bta_miR_96	0	15	2007	8881	3250	649	35221	50023
bta_miR_98	273	14245	20882	107997	72999	88045	122064	426505
bta_miR_99a_3p	8	28	4693	10576	9848	15366	31877	72396
bta_miR_99a_5p	143921	5804228	727969	1416058	1799840	2532327	6115643	18539986
bta_miR_99b	4690	3665	48076	202489	186485	166109	134326	745840
TOTAL	4646290	237883217	95980518	264801766	220514129	237744303	262666624	1324236847
